# Supplementary material for: Serum and Adipose Dipeptidyl Peptidase 4 in Cardiovascular Surgery Patients: Influence of Dipeptidyl Peptidase 4 Inhibitors
Source: J Clin Med. 2022 Jul 26;11(15):4333. doi: 10.3390/jcm11154333 (PMC9331841; doi:10.3390/jcm11154333)
Supplement: Supplementary file 1 [file jcm-11-04333-s001.zip]

Archive with 1 entries (1 files):
- jcm-1790391-supplementary.pdf
